# Supplementary material for: Lack of serological and molecular evidence of arbovirus infections in bats from Brazil
Source: PLoS One. 2018 Nov 7;13(11):e0207010. doi: 10.1371/journal.pone.0207010 (PMC6221338; doi:10.1371/journal.pone.0207010)
Supplement: S1 Table — Additional information, geographic coordinates and ecological characteristics of sampling sites. The ecological characteristics were obtained by the Brazilian company of agricultural research—Ministry of Agriculture, Livestock and Supply (EMBRAPA-Brazil: https://www.embrapa.br/) and by the Forestry Institute—Sao Paulo's State Government—Secretariat of Environment (IF-Brazil: http://iflorestal.sp.gov.br/). (XLSX) [file pone.0207010.s002.xlsx]

## Sheet: S1 Table
Sampling site	Address	Geographic Coordinates		Ecological Characteristics
		Latitude (S)	Longitude (W)
CPFMJ	Distrito de Engenheiro Schimidt - Estrada Vicinal - Chácara (Prop. Família Mainara Jordani)	20° 52′ 04.08″	49° 19′ 03.0″	Peri-urban area surrounded by Atlantic florest fragment
CVIII	Chácara Viva III - Rodovia Washington Luiz, Km 427, São Paulo, Brazil	20° 54' 14.0"	49° 18' 19.6"	Peri-urban area surrounded by Atlantic florest fragment
IBILCE-UNESP	IBILCE/UNESP - Cristóvão Colombo, nº2265, São José do Rio Preto, São Paulo, Brazil	20° 47' 07.10"	49° 21' 34.6"	Urban area
RBC	Residência Família Cornacini -Rua Bernardino de Campos, nº3125, São José do Rio Preto, São Paulo, Brazil	20° 48′ 39.24″	49° 17′ 45.96″	Metropolitan urban area
FPOV	Fazenda Paineiras, Onda Verde, São Paulo, Brazil	20° 36′ 36.0″	49° 17′ 45.96″	Rural area with predominance of Brazilian cerrado (savanna) and surrounded by agricultural fields
ZMSJRP	Zoológico Municipal de S. J. Rio Preto, Rua José Deguer, Jardim Nazareth, São José do Rio Preto, São Paulo, Brazil	20° 48′ 39.24″	49° 22′ 47.28″	Urban area with fragment of Atlantic florest
MM	Mata dos Macacos, Avenida das patativas, nº580, São José do Rio Preto, São Paulo, Brazil	20° 53′ 0.852″	49° 24′ 50.04″	Peri-urban area located between pastures and Atlantic florest fragment
TSL-SR	Rua Travessa São Luiz, nº36, Sandra Regina, Barreiras, Bahia, Brazil	12° 09' 15.0''	44° 59' 8.0''	Urban area
UFOB	Universidade Federal do Oeste da Bahia – Padre Vieira, Barreiras, Bahia, Brazil	12° 09' 2.0''	45° 00' 11.0''	Urban area
SM-UNEB	Serra do Mimo, próximo a Universidade do Estado da Bahia, Barreiras, Bahia, Brazil	12° 09' 20.0''	44° 57' 17.0''	Peri-urban area with predominance of Brazilian cerrado (savanna)
