# Supplementary material for: Lack of serological and molecular evidence of arbovirus infections in bats from Brazil
Source: PLoS One. 2018 Nov 7;13(11):e0207010. doi: 10.1371/journal.pone.0207010 (PMC6221338; doi:10.1371/journal.pone.0207010)
Supplement: S2 Table — Description of the antigens (strain, virus and sample) and the positive controls used in HI. The positive controls were pools of mouse hyperimmune sera for each subgroup of arboviruses (Pool A—Alphavirus and B—Flavivirus). (XLSX) [file pone.0207010.s003.xlsx]

## Sheet: Planilha1
Description of Antigens				Constituent strains of pool A - Alphavirus
Strain	Virus	Sample
SPAn 15600	Mucambo virus (MUCV)	A-2218		SPAn 14723
SPAn 14723	Eastern Equine Encephalitis virus (EEEV)	A-2087		TR 25717
TR 25717	Western equine encephalitis virus (WEEV)	A-2088		SPAn 15600
Be Ar 20290	Mayaro virus (MAYV)	A-2274		Be Ar 20290
H 34675	Rocio virus (ROCV)	A-2200
SPAn 11916	Saint Louis encephalitis virus (SLEV)	A-2209		Constituent strains of pool B - Flavivirus
SPH 253175	Saint Louis encephalitis virus (SLEV)	A-2230
Be H 7445	Ilheus Virus (ILHV)	A-6162		H 34675
Be H 111	Yellow fever virus (YFV)	A-2252		SPH 253175
Hawaii	Dengue virus serotype 1 (DENV-1)	A-2232		Be H 7445
TR 1751	Dengue virus serotype 2 (DENV-2)	A-2283		Be H 111
H 87	Dengue virus serotype 3 (DENV-3)	A-2284		Hawaii
Be H 402276	Dengue virus serotype 4 (DENV-4)	A-2254		TR 1751
SPAn 71686	Iguape virus (IGUV)	A-2215		H 87
Legend	Alphavirus
	Flavivirus
