# Supplementary material for: Lack of serological and molecular evidence of arbovirus infections in bats from Brazil
Source: PLoS One. 2018 Nov 7;13(11):e0207010. doi: 10.1371/journal.pone.0207010 (PMC6221338; doi:10.1371/journal.pone.0207010)
Supplement: S3 Table — Characteristics of bats collected (identification number—ID, family, species, sex, type of sample collected of each specimen and sampling site and month/year of collection). (XLSX) [file pone.0207010.s004.xlsx]

## Sheet: S2 Table
Animal ID	Family	Species	Sex (Male or Female)	Type of samples				Sampling site	Month, year
				Blood	Liver	Lungs	Intestine
SJRP01	Molossidae	Molossus rufus	Female	X	X	X	X	CPFMJ	December, 2014
SJRP02	Molossidae	Molossus rufus	Female	X	X	X	X	CPFMJ	December, 2014
SJRP03	Molossidae	Molossus rufus	Male	-	X	X	X	CPFMJ	January, 2015
SJRP04	Molossidae	Molossus rufus	Male	-	X	X	X	CPFMJ	January, 2015
SJRP05	Molossidae	Molossus rufus	Male	-	X	X	X	CPFMJ	January, 2015
SJRP06	Vespertilionidae	Eptesicus sp	Female	-	X	X	X	CPFMJ	February, 2015
SJRP07	Phyllostomidae	Phyllostomus discolor	Male	-	X	X	X	CVIII	March, 2015
SJRP08	Phyllostomidae	Phyllostomus discolor	Male	-	X	X	X	CVIII	April, 2015
SJRP09	Phyllostomidae	Artibeus literatus	Male	-	X	X	X	CVIII	April, 2015
SJRP10	Phyllostomidae	Glossophaga soricina	Male	-	X	X	X	CVIII	April, 2015
SJRP11	Phyllostomidae	Phyllostomus hastatus	Male	-	X	X	X	CVIII	April, 2015
SJRP12	Phyllostomidae	Artibeus literatus	Male	X	X	X	X	IBILCE-UNESP	March, 2016
SJRP13	Molossidae	Nyctinomops laticaudatus	Male	-	X	X	X	RBC	April, 2016
SJRP14	Molossidae	Molossus molossus	Male	-	X	X	X	FPOV	April, 2016
SJRP15	Molossidae	Molossus molossus	Female	X	X	X	X	FPOV	April, 2016
SJRP16	Molossidae	Molossus molossus	Female	X	X	X	X	FPOV	April, 2016
SJRP17	Molossidae	Molossus molossus	Female	X	X	X	X	FPOV	April, 2016
SJRP18	Molossidae	Molossus molossus	Female	X	X	X	X	FPOV	April, 2016
SJRP19	Molossidae	Molossus molossus	Female	X	X	X	X	FPOV	April, 2016
SJRP20	Vespertilionidae	Eptesicus furinalis	Female	-	X	X	X	FPOV	May, 2016
SJRP21	Vespertilionidae	Eptesicus furinalis	Female	X	X	X	X	FPOV	May, 2016
SJRP22	Phyllostomidae	Phyllostomus discolor	Male	X	X	X	X	ZMSJRP	June, 2016
SJRP23	Phyllostomidae	Phyllostomus discolor	Female	X	X	X	X	ZMSJRP	June, 2016
SJRP24	Phyllostomidae	Artibeus literatus	Male	X	X	X	X	ZMSJRP	June, 2016
SJRP25	Phyllostomidae	Artibeus literatus	Female	X	X	X	X	ZMSJRP	June, 2016
SJRP26	Phyllostomidae	Phyllostomus discolor	Female	-	X	X	X	ZMSJRP	July, 2016
SJRP27	Phyllostomidae	Glossophaga soricina	Female	-	X	X	X	ZMSJRP	July, 2016
SJRP28	Phyllostomidae	Artibeus literatus	Male	-	X	X	X	ZMSJRP	July, 2016
SJRP29	Vespertilionidae	Myotis nigricans	Male	-	X	X	X	ZMSJRP	July, 2016
SJRP30	Molossidae	Molossus molossus	Female	-	X	X	X	FPOV	August, 2016
SJRP31	Molossidae	Molossus molossus	Female	X	X	X	X	FPOV	August, 2016
SJRP32	Molossidae	Molossus molossus	Female	-	X	X	X	FPOV	August, 2016
SJRP33	Molossidae	Molossus molossus	Female	X	X	X	X	FPOV	August, 2016
SJRP34	Molossidae	Molossus molossus	Female	X	X	X	X	FPOV	August, 2016
SJRP35	Phyllostomidae	Glossophaga soricina	Male	X	X	X	X	IBILCE-UNESP	August, 2016
SJRP36	Phyllostomidae	Artibeus literatus	Male	X	X	X	X	IBILCE-UNESP	August, 2016
SJRP37	Phyllostomidae	Artibeus literatus	Male	X	X	X	X	IBILCE-UNESP	October, 2016
SJRP38	Phyllostomidae	Artibeus literatus	Male	X	X	X	X	IBILCE-UNESP	October, 2016
SJRP39	Vespertilionidae	Eptesicus furinalis	Male	X	X	X	X	IBILCE-UNESP	October, 2016
SJRP40	Phyllostomidae	Artibeus literatus	Male	X	X	X	X	ZMSJRP	December, 2016
SJRP41	Phyllostomidae	Artibeus literatus	Male	X	X	X	X	ZMSJRP	December, 2016
SJRP42	Phyllostomidae	Artibeus planirostris	Male	X	X	X	X	ZMSJRP	December, 2016
SJRP43	Phyllostomidae	Artibeus planirostris	Male	X	X	X	X	ZMSJRP	December, 2016
SJRP44	Phyllostomidae	Artibeus literatus	Male	X	X	X	X	ZMSJRP	December, 2016
SJRP45	Molossidae	Molossus rufus	Female	X	X	X	X	CPFMJ	February, 2017
SJRP46	Molossidae	Molossus rufus	Male	X	X	X	X	CPFMJ	February, 2017
SJRP47	Molossidae	Molossus rufus	Male	X	X	X	X	CPFMJ	February, 2017
SJRP48	Molossidae	Molossus rufus	Male	X	X	X	X	CPFMJ	February, 2017
SJRP49	Molossidae	Molossus rufus	Male	X	X	X	X	CPFMJ	February, 2017
SJRP50	Molossidae	Molossus rufus	Male	X	X	X	X	CPFMJ	February, 2017
SJRP51	Molossidae	Molossus rufus	Male	X	X	X	X	CPFMJ	February, 2017
SJRP52	Molossidae	Molossus rufus	Male	X	X	X	X	CPFMJ	February, 2017
SJRP53	Molossidae	Molossus rufus	Female	X	X	X	X	CPFMJ	February, 2017
SJRP54	Phyllostomidae	Artibeus literatus	Male	X	X	X	X	CPFMJ	February, 2017
SJRP55	Molossidae	Molossus molossus	Female	X	X	X	X	CPFMJ	March, 2017
SJRP56	Molossidae	Molossus molossus	Female	X	X	X	X	FPOV	March, 2017
SJRP57	Phyllostomidae	Artibeus planirostris	Male	X	X	X	X	FPOV	March, 2017
SJRP58	Phyllostomidae	Carollia perspicillata	Male	X	X	X	X	MM	March, 2017
SJRP59	Phyllostomidae	Vampyressa pussilla	Female	X	X	X	X	CVIII	May, 2017
SJRP60	Phyllostomidae	Vampyressa pussilla	Female	X	X	X	X	CVIII	May, 2017
SJRP61	Phyllostomidae	Platyrrhinus lineatus	Male	X	X	X	X	CVIII	May, 2017
SJRP62	Phyllostomidae	Sturnira lilium	Male	X	X	X	X	CVIII	May, 2017
SJRP63	Molossidae	Molossops temminckii	Male	X	X	X	X	CVIII	May, 2017
SJRP64	Phyllostomidae	Artibeus literatus	Male	X	X	X	X	CVIII	May, 2017
BA01	Molossidae	Molossus molossus	Male	-	X	-	X	TSL-SR	November, 2014
BA02	Molossidae	Molossus molossus	Female	-	X	-	X	TSL-SR	December, 2014
BA03	Molossidae	Molossus rufus	Male	-	X	-	X	TSL-SR	December, 2014
BA04	Molossidae	Molossus molossus	Male	-	X	-	X	TSL-SR	December, 2014
BA05	Molossidae	Molossus rufus	Male	-	X	-	X	TSL-SR	December, 2014
BA06	Molossidae	Eumops glaucinus	Female	-	X	-	X	TSL-SR	December, 2014
BA07	Phyllostomidae	Artibeus lituratus	Female	-	X	-	X	UFOB	December, 2014
BA08	Phyllostomidae	Artibeus lituratus	Female	-	X	-	X	UFOB	December, 2014
BA09	Phyllostomidae	Artibeus planirostris	Male	-	X	-	X	UFOB	December, 2014
BA10	Phyllostomidae	Artibeus planirostris	Female	-	X	-	X	UFOB	December, 2014
BA11	Phyllostomidae	Artibeus planirostris	Female	-	X	-	X	UFOB	December, 2014
BA12	Phyllostomidae	Artibeus lituratus	Male	-	X	-	X	UFOB	December, 2014
BA13	Phyllostomidae	Artibeus lituratus	Male	X	X	-	X	UFOB	January, 2015
BA14	Phyllostomidae	Artibeus planirostris	Male	X	X	-	X	UFOB	January, 2015
BA15	Phyllostomidae	Artibeus planirostris	Male	X	X	-	X	UFOB	January, 2015
BA16	Molossidae	Eumops glaucinus	Female	X	X	-	X	TSL-SR	January, 2015
BA17	Molossidae	Molossus rufus	Male	X	X	-	X	TSL-SR	February, 2015
BA18	Molossidae	Molossus molossus	Male	X	X	-	X	TSL-SR	February, 2015
BA19	Molossidae	Molossus molossus	Male	X	X	-	X	TSL-SR	February, 2015
BA20	Molossidae	Molossus rufus	Male	X	X	-	X	TSL-SR	February, 2015
BA21	Molossidae	Molossus molossus	Female	X	X	-	X	TSL-SR	May, 2015
BA22	Phyllostomidae	Artibeus lituratus	Male	X	X	-	X	UFOB	May, 2015
BA23	Phyllostomidae	Artibeus lituratus	Male	X	X	-	X	UFOB	May, 2015
BA24	Phyllostomidae	Artibeus planirostris	Female	X	X	-	X	UFOB	May, 2015
BA25	Phyllostomidae	Artibeus planirostris	Male	X	X	-	X	UFOB	May, 2015
BA26	Phyllostomidae	Artibeus planirostris	Male	X	X	-	X	UFOB	May, 2015
BA27	Molossidae	Molossus molossus	Female	X	X	-	X	TSL-SR	May, 2015
BA28	Molossidae	Molossus molossus	Female	X	X	-	X	TSL-SR	June, 2015
BA29	Molossidae	Molossus molossus	Female	X	X	-	X	TSL-SR	June, 2015
BA30	Molossidae	Molossus molossus	Female	X	X	-	X	TSL-SR	June, 2015
BA31	Molossidae	Molossus molossus	Male	X	X	-	X	TSL-SR	June, 2015
BA32	Emballonuridae	Peropteryx leucoptera	Male	X	X	-	X	SM-UNEB	June, 2015
BA33	Phyllostomidae	Diphylla ecaudata	Male	X	X	-	X	SM-UNEB	August, 2015
BA34	Phyllostomidae	Diphylla ecaudata	Male	X	X	-	X	SM-UNEB	August, 2015
BA35	Phyllostomidae	Desmodus rotundus	Male	X	X	-	X	SM-UNEB	August, 2015
BA36	Phyllostomidae	Artibeus lituratus	Male	X	X	-	X	UFOB	August, 2015
BA37	Phyllostomidae	Artibeus lituratus	Male	X	X	-	X	UFOB	August, 2015
BA38	Phyllostomidae	Artibeus lituratus	Male	X	X	-	X	UFOB	August, 2015
BA39	Phyllostomidae	Artibeus planirostris	Male	-	X	-	X	UFOB	August, 2015
